# Supplementary material for: Cross-cultural adaptation and psychometric validation of the STarT back tool for Jordanian Arabic-speaking adults with low back pain
Source: PLoS One. 2025 Nov 6;20(11):e0336398. doi: 10.1371/journal.pone.0336398 (PMC12591473; doi:10.1371/journal.pone.0336398)
Supplement: S3 File — (XLSX) [file pone.0336398.s003.xlsx]

## Sheet: Sheet1
Age	Sex1	marital_status 1	Occupation2	Pain_Duration_Month	Treatment1	Treatment2	Treatment3	Treatment4	START1	START2	START3	START4	START5	START6	START7	START8	START9A	Total_Score	Psych_Subscore	Physical_Subscore	ODI_Pain	ODI_PERSONAL CARE	ODI_LIFTING	ODI_WALKING	ODI_SITTING	ODI_STANDING	ODI_SLEEPING	ODI_SEX	ODI_SOCIAL LIFE	ODI_TRAVELLING	ODI_TOTAL_Final	ODI_TOTAL_Final_CAT	PCS1	PCS2	PCS3	PCS4	PCS5	PCS6	PCS7	PCS8	PCS9	PCS10	PCS11	PCS12	PCS13	PCS_Total	PCS_Total_CAT	PCS_Total_CAT2	FABQ1
31	Female	Married	Homemaker	12	Nothing				0	1	0	0	0	0	0	0	0	1	0	1	1	0	1	0	1	1	0	0	0	0	8	0	0	0	0	0	0	0	0	0	0	0	0	0	0	0	0	0	1
30	Female	Married	Employed	12	PT				1	1	1	0	0	0	0	0	0	3	0	3	1	0	1	1	1	1	0	0	0	0	10	0	0	1	0	0	0	0	0	1	0	0	0	0	0	2	0	0	3
40	Female	Married	Employed	24	Nothing				0	1	0	0	1	1	0	1	0	4	3	1	1	0	1	1	1	2	1	0	2	1	20	0	2	3	0	1	1	3	1	4	3	2	3	1	2	26	0	1	5
30	Female	Married	Employed	24	Medication				1	1	1	1	1	1	1	1	0	8	4	4	2	0	2	1	2	1	1	1	1	2	26	1	4	4	3	3	3	3	4	4	3	4	3	3	3	44	1	1	3
30	Female	Married	Homemaker	5	Nothing				1	1	1	0	1	1	1	1	1	8	5	3	2	0	1	0	2	1	1	1	1	1	20	0	1	1	2	1	2	2	2	3	1	2	1	1	3	22	0	1	3
38	Male	Married	Employed	96	Nothing				1	0	0	0	1	1	1	1	0	5	4	1	2	0	2	2	3	4	0	3	2	0	36	1	3	2	1	2	1	3	1	3	1	1	3	3	3	27	0	1	1
40	Male	Married	Employed	12	PT				0	0	0	1	0	1	0	1	0	3	2	1	1	0	1	0	1	3	0	0	1	0	14	0	1	1	1	2	1	3	2	1	3	2	2	3	2	24	0	1	2
20	Female	Single	Unemployed	3	Nothing				0	1	0	0	0	1	0	0	0	2	1	1	2	0	1	1	2	2	0	0	1	0	18	0	1	1	0	0	0	1	0	4	1	1	2	2	0	13	0	0	0
20	Female	Single	Employed	24	PT				1	0	0	0	0	0	0	0	0	1	0	1	2	0	1	0	1	1	0		1	1	15.5556	0	0	0	0	0	0	0	0	1	0	0	0	0	1	2	0	0	1
46	Female	Married	Employed	60	PT				1	1	1	0	0	0	0	0	0	3	0	3	2	0	4	1	2	2	1	0	0	1	26	1	1	0	1	1	0	2	0	3	1	0	0	1	0	10	0	0	6
55	Female	Married	Retired	120	PT				1	1	0	0	0	1	0	0	0	3	1	2	2	0	3	0	2	2	1	1	1	1	26	1	2	2	2	2	2	3	3	3	2	2	2	1	2	28	0	1	1
44	Female	Single	Homemaker	60	Specialist				0	0	0	1	1	0	0	0	0	2	1	1	1	0	1	0	0	0	0	0	0	0	4	0	2	2	0	0	0	0	0	2	0	0	0	0	0	6	0	0	2
23	Female	Single	Employed	12	Nothing				0	1	0	0	0	0	1	0	0	2	1	1	0	0	0	0	0	0	0		0	0	0	0	1	1	1	1	1	1	1	1	1	1	1	1	1	13	0	0	0
41	Female	Married	Homemaker	12	Specialist	PT			1	1	0	0	0	1	1	1	0	5	3	2	3	1	1	1	1	1	1	1	1	1	24	1	2	2	2	2	2	3	3	3	2	2	2	3	3	31	1	1	1
38	Male	Married	Employed	60	Specialist	PT	Medication		1	0	1	1	0	1	0	1	0	5	2	3	2	1	1	1	2	2	2	1	1	1	28	1	2	1	1	0	0	1	1	1	1	1	1	1	1	12	0	0	0
18	Male	Single	Employed	4	Medication				0	1	1	0	1	0	1	1	1	6	4	2	2	0	2	3	5	4	2	2	3	0	46	1	4	3	4	3	4	3	4	3	4	3	4	3	4	46	1	1	2
25	Female	Single	Employed	24	Nothing				1	0	1	1	1	1	1	1	1	8	5	3	4	3	2	3	3	4	4	0	1	2	52	1	4	4	4	4	4	4	4	4	4	4	4	4	4	52	1	1	0
26	Male	Single	Employed	60	Nothing				0	1	0	0	0	0	1	1	0	3	2	1	2	0	3	0	2	2	2		2	1	31.1111	1	1	1	2	2	1	1	0	3	1	1	1	1	2	17	0	0	3
21	Female	Single	Student	36	Nothing				1	1	1	1	1	0	1	1	0	7	3	4	2	0	1	1	1	1	1	5	0	3	30	1	2	2	2	2	3	2	2	2	2	3	3	2	2	29	0	1	2
53	Male	Married	Employed	36	PT				1	0	1	1	0	0	0	1	1	5	2	3	2	0	1	1	3	2	2		1	1	28.8889	1	2	4	3	2	3	4	2	4	2	3	3	3	2	37	1	1	3
53	Male	Married	Employed	36	PT				1	0	1	1	0	0	0	1	1	5	2	3	2	0	1	1	3	2	2		1	1	28.8889	1	2	4	3	2	3	4	2	4	2	3	3	3	2	37	1	1	3
53	Male	Married	Employed	36	PT				1	0	1	1	0	0	0	1	1	5	2	3	2	0	1	1	3	2	2		1	1	28.8889	1	2	4	3	2	3	4	2	4	2	3	3	3	2	37	1	1	3
45	Female	Married	Employed	6	Specialist				1	1	0	1	0	0	1	1	0	5	2	3	2	0	4	1	2	2	1		1	4	37.7778	1	4	4	2	3	1	0	3	4	2	1	4	4	2	34	1	1	3
22	Male	Single	Employed	1	Nothing				1	0	0	1	0	0	0	0	0	2	0	2	0	0	1	0	1	1	0		0	0	6.66667	0	1	1	0	0	1	0	1	2	0	3	1	2	1	13	0	0	3
29	Female	Married	Employed	60	PT				1	1	0	1	1	1	1	1	1	8	5	3	5	4	3	2	3	3	1	1	1	1	48	1	4	4	4	4	4	4	4	4	4	4	4	4	3	51	1	1	3
40	Male	Married	Employed	168	Specialist				0	0	0	0	1	0	0	0	0	1	1	0	2	0	0	0	1	2	1	0	0	0	12	0	0	0	1	1	0	0	0	4	0	1	0	0	0	7	0	0	1
43	Male	Married	Employed	24	Nothing				0	1	0	1	0	1	1	1	0	5	3	2	2	1	0	0	2	4	1	0	1	0	22	1	3	3	2	2	2	3	3	4	2	2	3	1	3	33	1	1	2
41	Male	Married	Employed	60	Nothing				0	0	0	0	0	0	0	0	0	0	0	0	0	0	0	0	0	0	0	0	0	0	0	0	2	2	2	2	2	2	2	2	2	2	2	2	2	26	0	1	1
42	Male	Married	Employed	72	Physician	Medication			1	1	1	1	1	1	0	1	1	8	4	4	3	1	4	1	2	1	1	1	1	1	32	1	2	2	2	2	2	3	3	4	4	4	4	4	4	40	1	1	2
40	Male	Married	Employed	60	Specialist	PT			1	1	1	0	0	0	0	1	1	5	2	3	1	1	2	1	2	3	0	0	1	1	24	1	1	1	1	0	1	1	1	4	1	0	0	1	0	12	0	0	2
44	Male	Married	Employed	4	Medication				1	0	1	0	1	0	1	0	1	5	3	2	0	1	3	2	4	3	1	1	0	4	38	1	2	2	2	2	2	2	2	2	2	2	2	2	2	26	0	1	2
53	Male	Married	Employed	12	PT				1	1	1	0	1	0	1	1	1	7	4	3	1	0	2	0	0	3	0	0	0	0	12	0	1	2	2	3	2	1	1	3	1	1	0	0	0	17	0	0	0
35	Male	Married	Employed	1	Nothing				0	1	0	0	0	1	0	0	0	2	1	1	1	0	1	0	1	1	0	1	0	0	10	0	0	0	0	0	0	2	0	1	0	0	0	1	0	4	0	0	3
18	Female	Single	Student	12	Nothing				0	1	1	0	1	1	1	1	0	6	4	2	1	0	1	2	2	3	0		0	2	24.4444	1	4	4	2	2	3	4	4	4	2	3	3	3	4	42	1	1	0
43	Male	Married	Employed	12	Specialist				1	0	0	0	0	1	0	0	0	2	1	1	0	0	1	0	0	1	0	0	0	0	4	0	2	0	0	0	0	0	0	4	2	0	0	0	0	8	0	0	0
43	Female	Married	Employed	96	Nothing				0	1	0	0	0	1	0	1	0	3	2	1	2	0	0	0	1	1	1	0	0	0	10	0	2	2	1	1	1	2	1	2	2	2	4	1	2	23	0	1	0
49	Male	Married	Employed	12	Specialist				1	0	1	0	1	0	0	0	0	3	1	2	2	0	2	1	2	3	1	0	1	0	24	1	0	1	0	0	0	0	0	1	3	2	0	0	2	9	0	0	2
25	Male	Married	Employed	12	PT				0	1	0	0	0	0	0	0	0	1	0	1	1	0	0	0	2	1	0	0	0	1	10	0	1	1	1	2	1	2	1	3	1	1	1	1	0	16	0	0	0
62	Female	Married	Homemaker	60	Physician				0	1	0	0	1	0	0	0	0	2	1	1	2	1	1	0	1	1	1	1	1	1	20	0	1	1	1	1	1	2	2	2	2	1	1	1	2	18	0	0	2
32	Male	Married	Employed	96	Specialist	PT	Medication		1	1	1	1	1	1	0	1	1	8	4	4	2	0	1	2	2	1	1	0	1	1	22	1	3	2	2	3	2	4	2	4	3	3	3	2	3	36	1	1	1
60	Female	Widow	Retired	120	Specialist	PT	Medication		1	1	1	1	0	1	0	1	0	6	2	4	2	2	4	1	2	2	1		2	1	37.7778	1	3	3	3	3	3	4	4	4	4	3	4	2	4	44	1	1	1
41	Female	Married	Employed	60	Nothing				0	1	0	0	1	1	1	1	0	5	4	1	1	1	1	1	2	1	1	1	1	1	22	1	2	2	2	2	2	2	2	2	2	2	2	2	2	26	0	1	3
22	Female	Married	Employed		Specialist	PT	Medication		1	0	1	0	0	1	1	1	1	6	4	2	2	1	3	3	3	1	1		1	1	35.5556	1	4	4	4	3	3	4	4	4	4	4	4	0	4	46	1	1	6
29	Female	Married	Homemaker	60	Medication				1	1	0	1	0	0	1	0	1	5	2	3	3	1	1	0	2	1	1	1	1	2	26	1	1	1	3	3	3	3	2	4	3	3	2	2	1	31	1	1	2
51	Female	Divorce	Employed	60	PT	Medication			1	1	0	0	0	0	0	1	0	3	1	2	2	0	1	0	2	1	1		0	1	17.7778	0	1	1	1	1	1	1	1	1	1	1	1	1	1	13	0	0	0
61	Male	Married	Employed	120	Nothing				1	1	1	1	1	0	0	1	0	6	2	4	1	1	1	1	2	2	1	1	0	1	22	1	2	1	1	1	1	2	1	2	1	1	1	1	1	16	0	0	2
28	Male	Single	Unemployed	60	PT	Medication			1	1	0	0	1	1	1	1	1	7	5	2	2	0	3	0	3	4	0		3	1	35.5556	1	2	1	0	0	0	1	0	3	1	0	0	0	1	9	0	0	3
53	Female	Married	Employed	36	Specialist	PT	Medication		1	1	1	1	1	1	0	1	0	7	3	4	2	0	4	3	3	1	1	1	2	3	40	1	3	2	1	1	1	2	2	3	2	2	2	2	3	26	0	1	6
31	Female	Married	Homemaker	9	Medication				0	1	0	0	0	0	0	1	0	2	1	1	2	0	2	1	1	2	0	0	0	1	18	0	1	0	0	0	0	0	0	0	0	0	0	0	0	1	0	0	0
52	Female	Widow	Homemaker	84	Physician				1	1	1	1	1	1	0	1	0	7	3	4	2	3	4	1	3	3	1		2	1	44.4444	1	3	2	2	2	3	4	3	4	4	4	4	3	4	42	1	1	1
38	Female	Married	Employed	12	Nothing				1	1	0	0	1	1	0	1	0	5	3	2	1	0	3	0	3	2	1	1	1	1	26	1	3	2	1	1	1	1	2	2	1	1	2	2	1	20	0	1	0
52	Female	Married	Homemaker	2	Medication				1	0	0	0	0	0	0	0	0	1	0	1	1	0	1	1	0	2	0		0	0	11.1111	0	1	1	1	1	1	2	2	2	1	1	1	2	2	18	0	0	3
52	Female	Married	Employed	1	Nothing				0	1	0	0	0	1	0	0	0	2	1	1	1	0	4	0	1	2	0	0	0	0	16	0	1	2	1	1	1	1	2	1	1	3	1	2	1	18	0	0	3
55	Female	Married	Homemaker	48	Specialist				1	1	0	0	0	0	0	0	0	2	0	2	1	0	1	0	1	1	0	0	2	0	12	0	2	1	1	1	1	1	1	2	1	1	1	2	1	16	0	0	0
36	Female	Married	Homemaker	36	Nothing				1	1	0	0	1	0	0	0	0	3	1	2	2	0	1	0	0	1	0	0	0	0	8	0	0	0	0	0	0	0	0	1	0	0	0	0	0	1	0	0	1
26	Female	Married	Employed	2	Nothing				1	0	1	0	0	1	0	0	0	3	1	2	2	0	1	1	2	0	0		0	0	13.3333	0	4	2	1	1	1	2	3	4	2	1	3	4	4	32	1	1	1
24	Male	Single	Employed	12	Nothing				0	1	0	0	0	1	0	0	0	2	1	1	1	0	1	0	0	1	0		1	0	8.88889	0	2	1	1	2	0	2	1	2	3	3	2	1	2	22	0	1	4
25	Male	Single	Employed	24	PT				0	1	0	0	0	1	0	0	0	2	1	1	0	0	2	0	0	0	0		0	0	4.44444	0	1	1	1	1	1	2	1	1	1	1	1	1	1	14	0	0	3
56	Female	Married	Homemaker	240	Physician	Medication			0	1	1	1	1	0	1	1	0	6	3	3	1	0	3	2	1	4	1	1	2	2	34	1	1	1	3	4	2	2	1	4	1	1	1	2	2	25	0	1	1
40	Male	Married	Employed	6	PT	Medication			0	1	0	1	0	0	0	1	0	3	1	2	1	1	1	0	1	0	0	0	0	1	10	0	0	0	0	0	0	0	0	2	1	0	1	1	0	5	0	0	1
63	Female	Married	Homemaker	36	Medication				1	1	0	0	0	1	0	0	0	3	1	2	2	0	2	0	1	1	1	0	0	0	14	0	1	0	0	0	1	1	2	4	1	0	0	1	2	13	0	0	0
46	Female	Married	Homemaker		Medication				0	1	0	0	0	0	0	0	0	1	0	1	1	0	2	1	0	1	1	0	1	1	16	0	1	1	1	1	1	1	1	1	1	1	1	1	1	13	0	0	2
48	Male	Married	Employed	180	Specialist	Medication			0	0	0	0	1	1	0	1	0	3	3	0	2	0	1	0	2	1	0	0	0	1	14	0	1	1	0	0	0	1	1	4	3	3	2	2	2	20	0	1	3
64	Male	Married	Employed	48	Medication				1	0	1	1	1	1	1	1	1	8	5	3	2	1	3	1	0	1	1	1	1	1	24	1	2	1	1	1	1	1	1	3	3	2	2	1	1	20	0	1	0
39	Female	Married	Employed	192	Physician	Specialist	PT	Medication	1	1	0	0	0	0	1	0	0	3	1	2	2	0	1	0	0	1	0	0	1	0	10	0	0	0	0	0	0	0	0	1	0	0	0	1	0	2	0	0	1
33	Male	Married	Employed	60	PT				1	1	1	1	1	1	0	1	1	8	4	4	2	2	3	2	3	3	1	1	4	4	50	1	3	3	2	4	4	4	4	4	3	3	3	4	4	45	1	1	6
25	Female	Single	Student	12	Nothing				0	1	0	0	1	1	1	1	1	6	5	1	3	0	1	2	1	1	1		2	1	26.6667	1	2	2	2	2	1	3	1	4	2	1	2	3	1	26	0	1	4
42	Female	Divorce	Employed	48	Specialist				1	1	1	1	1	1	1	1	1	9	5	4	2	1	1	2	3	5	4	5	3	1	54	1	2	2	1	1	1	2	1	4	2	1	2	1	1	21	0	1	1
40	Male	Married	Employed	12	Specialist				0	1	0	0	1	0	0	1	0	3	2	1	0	1	0	0	6	4	1	0	0	0	24	1	2	1	3	1	1	1	1	1	1	1	1	1	1	16	0	0	2
38	Male	Married	Employed	24	Nothing				0	0	1	0	0	0	0	1	0	2	1	1	1	0	3	1	2	2	0	1	0	1	22	1	2	1	0	0	0	1	1	2	1	1	1	1	0	11	0	0	0
	Female	Single	Employed	60	Specialist	PT	Medication		1	1	1	0	0	1	1	1	0	6	3	3	1	0	4	2	2	1	1		1	2	31.1111	1	4	2	1	4	4	4	1	4	4	2	1	1	2	34	1	1	1
31	Female	Married	Employed	12	Nothing				1	1	1	1	0	0	0	1	0	5	1	4	2	0	2	1	2	2	1	2	2	1	30	1	1	1	1	2	1	1	1	4	2	1	1	2	1	19	0	0	3
44	Male	Married	Employed	12	Specialist	Medication			1	0	0	0	0	0	0	0	0	1	0	1	1	0	0	0	1	1	0	0	0	1	8	0	0	0	0	0	0	2	2	0	0	0	0	0	1	5	0	0	1
49	Male	Married	Employed	144	Specialist	PT			1	1	1	1	1	1	0	1	0	7	3	4	1	2	3	2	2	4	0	1	2	1	36	1	1	1	1	3	1	3	1	4	1	1	1	1	1	20	0	1	1
23	Female	Single	Unemployed	8	PT				1	1	0	1	0	0	0	1	1	5	2	3	2	2	2	2	2	2	0		1	1	31.1111	1	3	3	3	3	4	3	2	4	2	2	3	2	2	36	1	1	3
61	Female	Married	Homemaker	192	Specialist	PT	Medication		0	0	0	0	0	1	0	0	0	1	1	0	1	0	4	0	2	2	1	0	2	0	24	1	2	2	1	3	2	3	3	2	1	0	1	2	3	25	0	1	2
39	Male	Married	Employed	1.5	PT				1	1	0	1	0	1	0	1	0	5	2	3	2	1	1	1	3	3	1	0	1	1	28	1	2	2	1	1	1	3	2	4	4	2	3	3	3	31	1	1	1
37	Male	Married	Employed	60	PT				0	0	0	0	1	1	0	0	0	2	2	0	2	1	2	0	1	2	3	1	0	1	26	1	3	3	3	3	3	3	3	4	4	4	4	3	3	43	1	1	1
36	Female	Married	Employed	96	PT				1	1	0	0	1	1	1	1	1	7	5	2	3	1	3	1	2	1	2	1	2	2	36	1	4	4	4	3	3	3	3	3	3	3	3	3	3	42	1	1	5
39	Female	Divorce	Employed	36	PT				1	1	1	0	1	1	0	1	0	6	3	3	3	0	5	0	2	4	0		3	1	40	1	0	1	0	0	0	0	1	4	2	0	2	0	2	12	0	0	1
37	Male	Married	Employed	12	Specialist	PT	Medication		1	1	0	0	0	0	0	0	0	2	0	2	2	0	1	1	1	1	1	0	2	1	20	0	2	1	0	0	0	1	1	4	2	2	2	1	2	18	0	0	1
33	Male	Married	Employed	3	PT				0	0	0	0	0	0	0	0	0	0	0	0	0	0	4	0	1	1	0	0	0	1	14	0	1	1	1	1	1	1	1	1	1	1	1	1	1	13	0	0	3
37	Male	Single	Employed	24	PT				0	1	0	0	1	0	0	0	0	2	1	1	2	0	4	0	0	2	0	0	0	0	16	0	1	2	2	2	2	1	3	4	1	1	3	1	2	25	0	1	1
44	Male	Married	Employed	8	PT				1	1	0	0	1	1	0	1	0	5	3	2	1	0	4	0	2	2	0	0	0	0	18	0	3	2	1	1	2	3	2	4	3	2	1	1	3	28	0	1	0
35	Male	Married	Employed	60	Specialist	PT	Medication		1	0	0	0	0	1	0	1	0	3	2	1	1	0	4	0	1	1	0	2	2	2	26	1	2	2	2	1	1	3	2	4	1	1	1	1	1	22	0	1	3
53	Male	Married	Employed		PT				1	0	0	0	0	0	0	0	0	1	0	1	2	0	3	0	0	1	1	0	0	0	14	0	3	1	1	1	1	2	1	2	1	1	2	1	1	18	0	0	0
49	Male	Married	Employed	216	Physician Specialist	PT	Medication		1	0	1	1	1	1	0	1	1	7	4	3	5	2	3	3	0	4	2	2	3	3	54	1	1	4	1	4	4	2	1	4	3	3	1	2	3	33	1	1	0
29	Female	Single	Employed	36	PT				1	1	1	1	1	1	1	1	1	9	5	4	4	0	3	0	3	1	2		1	1	33.3333	1	2	3	3	3	2	2	2	4	2	3	3	3	3	35	1	1	2
63	Female	Married	Homemaker	60	PT				0	1	0	0	1	1	1	0	1	5	4	1	3	0	2	3	2	3	1		1	1	35.5556	1	3	2	2	3	2	3	1	3	1	2	2	1	1	26	0	1	3
40	Male	Married	Employed	4	PT	Medication			0	0	1	1	1	1	1	1	1	7	5	2	4	2	4	2	3	4	2	3	3	3	60	1	2	2	2	3	3	3	2	4	3	3	3	2	2	34	1	1	6
52	Female	Married	Homemaker	72	Specialist				0	1	1	0	0	1	0	1	0	4	2	2	1	0	3	2	2	3	0	0	2	3	32	1	2	0	0	0	0	2	0	4	0	0	0	1	1	10	0	0	3
27	Female	Married	Employed	24	PT				1	1	1	1	1	1	1	1	1	9	5	4	2	1	1	1	1	1	1		0	1	20	0	3	3	2	3	3	2	2	4	2	2	3	3	3	35	1	1	3
24	Male	Single	Employed	2	PT				1	1	0	0	0	0	0	0	0	2	0	2	2	0	1	0	1	1	1	0	0	0	12	0	1	3	0	1	3	4	4	4	4	4	4	3	4	39	1	1	6
40	Male	Married	Employed	24	PT	Medication			0	0	1	0	0	1	0	1	0	3	2	1	2	0	3	1	0	2	1	0	0	1	20	0	3	2	3	2	1	4	3	3	3	3	3	2	3	35		1	1
31	Female	Married	Employed	12	Medication				0	1	0	0	0	0	1	0	0	2	1	1	1	0	0	0	0	0	0	0	0	0	2	0	1	1	1	1	1	1	1	1	1	1	1	1	1	13		0	3
28	Female	Married	Employed	1	Nothing				0	1	0	0	0	0	0	1	0	2	1	1	1	0	1	0	1	1	0	0	0	1	10	0	0	1	0	0	0	1	0	0	0	0	0	0	0	2		0	0
30	Female	Married	Employed	18	Specialist	Medication			1	0	0	0	0	0	0	0	0	1	0	1	1	0	0	0	0	0	0	0	0	0	2	0	1	1	1	1	1	1	1	1	1	1	1	1	1	13		0	2
36	Male	Married	Employed	36	PT				0	1	0	0	0	0	0	0	0	1	0	1	1	0	1	0	0	0	1	0	0	0	6	0	0	0	0	0	0	0	0	1	0	0	0	0	0	1		0	1
38	Female	Married	Employed	60	PT				0	1	0	0	0	0	0	1	0	2	1	1	2	0	1	0	2	2	0	1	1	0	18	0	2	2	2	1	1	1	1	2	2	2	2	2	2	22		0	3
30	Female	Married	Employed	24	PT				0	1	0	0	0	0	0	0	0	1	0	1	1	0	1	0	1	1	0	0	0	0	8	0	0	0	0	0	0	1	0	0	0	0	0	0	0	1		0	0
44	Male	Married	Employed	3	PT	Medication			1	1	1	0	0	0	1	0	0	4	1	3	2	1	2	1	2	3	0	0	1	0	24	1	3	2	2	3	3	2	2	3	3	2	2	3	2	32		1	2
42	Male	Married	Employed	1	Specialist	Medication			1	0	1	1	1	0	1	1	1	7	4	3	3	1	5	1	2	1	1	3	2	4	46	1	2	2	1	2	1	2	1	2	3	2	2	2	1	23		0	6
47	Female	Married	Homemaker	36	Specialist	PT	Medication		1	1	0	0	1	1	0	1	1	6	4	2	2	2	4	1	1	0	2	2	1	1	32	1	2	1	1	3	3	1	2	3	1	2	3	2	2	26		0	4
	Male	Single	Employed	12	PT				1	1	1	1	1	1	1	1	1	9	5	4	3	2	2	2	2	2	2	3	3	3	48	1	3	2	3	3	3	3	2	3	2	2	3	2	3	34		1	2
31	Female	Married	Employed	2	PT				1	0	1	1	1	1	1	1	0	7	4	3	2	1	1	3	2	1	1	1	1	1	28	1	2	2	2	2	2	2	2	2	2	2	2	2	2	26		0	2
43	Female	Married	Homemaker	120	Physician	PT			0	1	1	0	0	0	0	0	0	2	0	2	3	0	1	1	2	1	1	0	3	1	26	1	2	2	2	2	2	2	2	3	1	2	2	2	1	25		0	0
44	Female	Married	Homemaker	12	PT				1	0	0	0	0	0	0	0	0	1	0	1	2	2	2	1	0	2	1	1	1	1	26	1	1	1	1	0	0	2	1	1	1	0	0	0	0	8		0	3
[truncated: 25 more columns]
